# Supplementary material for: Validation of a Novel Predictive Algorithm for Kidney Failure in Patients Suffering from Chronic Kidney Disease: The Prognostic Reasoning System for Chronic Kidney Disease (PROGRES-CKD)
Source: Int J Environ Res Public Health. 2021 Nov 30;18(23):12649. doi: 10.3390/ijerph182312649 (PMC8656741; doi:10.3390/ijerph182312649)
Supplement: Supplementary file 1 [file ijerph-18-12649-s001.zip]

Archive with 1 entries (1 files):
- ijerph-1461005-supplementary.pdf
